# Supplementary material for: Design, Synthesis, Characterization, and Cytotoxicity of New Pyrazolylmethylene-2-thioxoimidazolidin-4-one Derivatives towards Androgen-Sensitive LNCaP Prostate Cancer Cells
Source: Biomolecules. 2024 Jul 8;14(7):811. doi: 10.3390/biom14070811 (PMC11274643; doi:10.3390/biom14070811)
Supplement: Supplementary file 1 [file biomolecules-14-00811-s001.zip]

Archive with 1 entries (1 files):
- biomolecules-3076579-supplementary.pdf
